# Supplementary material for: N-(2,4-Dimethyl­phen­yl)succinimide
Source: Acta Crystallogr Sect E Struct Rep Online. 2010 Mar 20;66(Pt 4):o881. doi: 10.1107/S1600536810009694 (PMC2983847; doi:10.1107/S1600536810009694)
Supplement: Supplementary file 2 [file e-66-0o881-Isup2.hkl]

# 
# h,k,l, Fc-squared, Fo-squared, sigma(Fo-squared) and status flag 
# 
data_I
_shelx_title ' ASE9 P212121' 
_shelx_refln_list_code          4 
_shelx_F_calc_maximum       82.58 
_exptl_crystal_F_000       432.00 
_reflns_d_resolution_high  0.8380 
 
loop_ 
 _symmetry_equiv_pos_as_xyz 
 'x, y, z' 
 '-x+1/2, -y, z+1/2' 
 'x+1/2, -y+1/2, -z' 
 '-x, y+1/2, -z+1/2' 
 
_cell_length_a     7.1461 
_cell_length_b    11.1820 
_cell_length_c    13.6760 
_cell_angle_alpha  90.000 
_cell_angle_beta   90.000 
_cell_angle_gamma  90.000 
 
_shelx_F_squared_multiplier     1.000 
 
loop_ 
 _refln_index_h 
 _refln_index_k 
 _refln_index_l 
 _refln_F_squared_calc 
 _refln_F_squared_meas 
 _refln_F_squared_sigma 
 _refln_observed_status 
   2   0   0       83.38       80.49      1.69 o 
   4   0   0      582.17      620.57     11.48 o 
   6   0   0      110.27      125.96      4.25 o 
   8   0   0        7.73        7.56      1.49 o 
   1   1   0     1407.40     1267.23     45.66 o 
   2   1   0      720.63      746.85     27.04 o 
   3   1   0      351.89      437.83     17.66 o 
   4   1   0      309.27      326.91     22.65 o 
   5   1   0       63.14       77.34      2.97 o 
   6   1   0       20.68       24.26      1.63 o 
   7   1   0        0.19       -1.97      2.37 o 
   8   1   0       13.29        9.42      1.49 o 
   0   2   0        9.80       10.42      0.64 o 
   1   2   0       57.81       48.25      1.30 o 
   2   2   0       10.10       10.67      1.15 o 
   3   2   0        1.71        0.45      0.78 o 
   4   2   0       24.88       39.11      5.20 o 
   5   2   0       30.47       38.22      2.36 o 
   6   2   0        8.38       10.00      2.53 o 
   7   2   0        6.24        8.18      1.59 o 
   8   2   0       54.88       53.33      1.86 o 
   1   3   0        2.96        4.74      0.49 o 
   2   3   0     1277.47     1148.38    181.89 o 
   3   3   0       16.60       31.40      3.19 o 
   4   3   0        0.15        1.15      1.05 o 
   5   3   0        7.48        4.44      1.64 o 
   6   3   0       19.41       23.13      1.68 o 
   7   3   0        0.11        1.35      2.26 o 
   8   3   0       28.13       24.31      3.00 o 
   0   4   0     1527.32     1371.99     58.05 o 
   1   4   0      555.32      554.38     18.06 o 
   2   4   0      452.74      395.34     51.73 o 
   3   4   0      204.31      175.75     36.64 o 
   4   4   0       65.32       73.14      2.63 o 
   5   4   0       38.90       47.81      1.97 o 
   6   4   0        4.11        3.21      1.64 o 
   7   4   0       33.00       32.22      1.68 o 
   8   4   0       31.20       26.74      2.19 o 
   1   5   0       34.22       36.90      0.83 o 
   2   5   0      144.87      153.27     20.19 o 
   3   5   0       58.73       62.10      7.87 o 
   4   5   0      626.45      658.25     67.30 o 
   5   5   0       56.32       59.64      6.35 o 
   6   5   0        5.86        1.29      3.85 o 
   7   5   0        0.07        1.07      1.13 o 
   0   6   0       12.94       14.26      1.05 o 
   1   6   0       70.60       79.34      2.71 o 
   2   6   0       20.59       21.63      1.80 o 
   3   6   0        2.41        0.80      1.55 o 
   4   6   0      112.27      132.07     10.02 o 
   5   6   0        0.84       -0.23      4.79 o 
   6   6   0       12.37       11.86      1.34 o 
   7   6   0        9.20       10.26      2.03 o 
   1   7   0      176.88      168.90      5.87 o 
   2   7   0       79.33       72.45      4.32 o 
   3   7   0       33.64       38.19      4.04 o 
   4   7   0      142.48      155.60     12.56 o 
   5   7   0       13.05       12.84      1.68 o 
   6   7   0        2.04        5.63      1.06 o 
   7   7   0       39.03       36.18      3.44 o 
   0   8   0     1143.25     1097.99     37.70 o 
   1   8   0      405.92      418.55     18.52 o 
   2   8   0       43.66       37.95      1.73 o 
   3   8   0      259.99      204.06     19.26 o 
   4   8   0      154.48      162.46      8.20 o 
   5   8   0        1.03        0.81      1.57 o 
   6   8   0       10.10       10.77      3.85 o 
   1   9   0        1.68        0.35      1.30 o 
   2   9   0      313.41      282.09     20.36 o 
   3   9   0      319.65      293.12     36.05 o 
   4   9   0      149.81      150.01      7.29 o 
   5   9   0        1.69        1.27      2.12 o 
   6   9   0        8.85       10.12      1.07 o 
   0  10   0      212.98      209.88      8.20 o 
   1  10   0       32.18       29.87      1.27 o 
   2  10   0        0.03       -1.41      1.64 o 
   3  10   0        6.47        7.40      1.39 o 
   4  10   0        0.57        3.65      4.56 o 
   5  10   0        0.91        0.64      1.93 o 
   1  11   0       17.29       18.54      1.48 o 
   2  11   0       22.06       19.42      1.29 o 
   3  11   0        1.08        1.32      0.98 o 
   4  11   0       11.31       13.23      1.09 o 
   0  12   0        0.50        0.61      1.82 o 
   1  12   0        0.00        0.45      0.82 o 
   2  12   0        0.31       -0.59      1.06 o 
   3  12   0        7.76        8.40      0.78 o 
   1  13   0        6.33        8.37      0.71 o 
   1   0   1     2053.60     2055.57    151.51 o 
   2   0   1       37.46       43.28      2.80 o 
   3   0   1      297.69      337.25      6.41 o 
   4   0   1       27.53       23.83      1.82 o 
   5   0   1       43.31       42.46      2.50 o 
   6   0   1        0.66       -3.58      3.58 o 
   7   0   1        0.22        1.76      3.17 o 
   8   0   1        0.74        0.27      2.77 o 
   0   1   1     1470.44     1277.05     93.06 o 
   1   1   1     3422.39     3236.63    110.90 o 
   2   1   1     4207.20     4533.79    150.60 o 
   3   1   1      571.30      718.57     24.48 o 
   4   1   1      449.20      499.68     25.96 o 
   5   1   1      180.76      215.84      4.63 o 
   6   1   1        6.92        7.10      1.36 o 
   7   1   1        2.00        0.45      1.57 o 
   8   1   1       27.98       24.54      1.47 o 
   0   2   1     2369.95     2063.19    118.91 o 
   1   2   1     2073.18     1961.41     51.92 o 
   2   2   1      432.18      422.40     29.43 o 
   3   2   1       77.23       84.65      5.48 o 
   4   2   1       10.31       12.69      1.04 o 
   5   2   1       19.31       17.79      1.34 o 
   6   2   1      135.38      131.34     10.33 o 
   7   2   1        9.76        8.26      2.77 o 
   8   2   1        6.51        6.61      1.07 o 
   0   3   1      594.07      528.61     27.81 o 
   1   3   1      870.28      806.69     24.28 o 
   2   3   1      140.88      118.97      7.90 o 
   3   3   1        3.41        9.50      4.24 o 
   4   3   1       75.35       83.62      2.00 o 
   5   3   1       50.35       52.66      4.22 o 
   6   3   1        3.49        5.70      1.29 o 
   7   3   1      123.55      116.76      5.00 o 
   8   3   1       15.12       13.85      1.22 o 
   0   4   1     1249.74     1155.19     79.89 o 
   1   4   1       57.46       53.75      1.46 o 
   2   4   1      204.58      165.42     16.29 o 
   3   4   1      329.30      301.80     44.07 o 
   4   4   1       37.76       42.51      1.64 o 
   5   4   1      148.94      155.28      9.86 o 
   6   4   1        5.48        2.80      1.78 o 
   7   4   1       30.24       29.02      3.00 o 
   8   4   1       14.03       11.44      1.05 o 
   0   5   1      310.67      315.34     11.88 o 
   1   5   1      215.32      190.83      6.06 o 
   2   5   1       43.67       43.07      3.29 o 
   3   5   1      262.09      214.97     31.15 o 
   4   5   1       16.94       23.76      3.41 o 
   5   5   1       77.83       84.44      6.04 o 
   6   5   1       20.87       24.50      1.68 o 
   7   5   1       65.93       67.48      2.14 o 
   0   6   1        0.90        1.22      1.48 o 
   1   6   1       66.14       79.69      2.91 o 
   2   6   1      120.82      115.07      8.53 o 
   3   6   1       52.31       44.18      3.67 o 
   4   6   1      374.17      395.95     44.92 o 
   5   6   1       42.15       48.26      2.21 o 
   6   6   1        2.99        3.89      1.75 o 
   7   6   1       30.51       26.95      1.82 o 
   0   7   1      312.48      323.17     16.50 o 
   1   7   1      438.87      453.68     18.02 o 
   2   7   1       23.43       23.54      1.02 o 
   3   7   1       12.43       11.63      1.52 o 
   4   7   1       26.36       24.83      3.75 o 
   5   7   1       44.38       43.90      4.22 o 
   6   7   1       25.67       29.34      1.66 o 
   7   7   1        5.55        2.97      1.27 o 
   0   8   1      194.44      184.86     14.51 o 
   1   8   1       38.94       40.92      2.32 o 
   2   8   1      108.32       93.10      5.58 o 
   3   8   1      100.62       93.98      8.01 o 
   4   8   1       57.81       59.24      4.46 o 
   5   8   1       42.83       42.46      2.67 o 
   6   8   1       52.12       49.50      3.71 o 
   0   9   1      123.89      123.29     10.60 o 
   1   9   1       49.30       50.00      2.08 o 
   2   9   1      254.47      236.05     16.16 o 
   3   9   1       11.29       11.43      0.99 o 
   4   9   1       68.72       60.05      4.46 o 
   5   9   1        7.06        9.73      1.62 o 
   6   9   1       42.77       43.39      4.46 o 
   0  10   1       58.73       62.60      4.69 o 
   1  10   1      167.88      166.28      3.47 o 
   2  10   1        2.08        1.40      1.34 o 
   3  10   1        4.40        5.93      1.41 o 
   4  10   1       16.99       20.42      1.42 o 
   5  10   1        7.51        6.87      1.07 o 
   0  11   1        0.30        3.68      1.59 o 
   1  11   1        0.68        1.60      1.24 o 
   2  11   1       26.37       26.72      1.10 o 
   3  11   1       12.30       11.65      0.96 o 
   4  11   1       31.23       30.37      1.96 o 
   0  12   1        0.15        0.00      1.91 o 
   1  12   1        3.42        1.96      0.96 o 
   2  12   1       10.31       10.48      0.85 o 
   3  12   1        9.69        9.32      0.76 o 
   0  13   1       33.00       38.32      1.40 o 
   1  13   1        0.59       -0.17      0.82 o 
   0   0   2     4054.17     3547.98     16.40 o 
   1   0   2     1591.00     1435.70     91.33 o 
   2   0   2     2528.61     2595.37    213.72 o 
   3   0   2       19.87       27.73      3.48 o 
   4   0   2      473.01      520.93     10.80 o 
   5   0   2        3.32        4.93      1.76 o 
   6   0   2       69.57       69.53      3.24 o 
   7   0   2        0.33        2.09      2.84 o 
   8   0   2        0.64       -2.43      2.43 o 
   0   1   2     1504.28     1276.18     25.79 o 
   1   1   2     6819.02     6115.08    186.77 o 
   2   1   2     2481.86     2517.93     90.96 o 
   3   1   2      387.04      451.25     17.42 o 
   4   1   2        7.65        7.29      1.45 o 
   5   1   2      108.72      125.27      2.78 o 
   6   1   2       14.34       14.69      1.62 o 
   7   1   2       18.82       18.32      1.59 o 
   8   1   2       11.51       11.90      1.19 o 
   0   2   2        4.76       10.05      3.24 o 
   1   2   2     4092.84     3566.34     87.87 o 
   2   2   2        4.28        5.77      1.25 o 
   3   2   2      318.07      323.84     15.90 o 
   4   2   2      185.76      216.92     16.17 o 
   5   2   2       74.26       75.22      4.42 o 
   6   2   2       29.04       29.09      1.81 o 
   7   2   2       26.45       25.54      3.41 o 
   8   2   2       33.27       28.90      2.84 o 
   0   3   2     1253.65     1103.23     63.79 o 
   1   3   2      638.90      610.55     16.37 o 
   2   3   2      557.82      584.28     26.84 o 
   3   3   2       78.29       75.44      2.26 o 
   4   3   2       52.45       50.54      5.84 o 
   5   3   2        4.10        7.26      1.20 o 
   6   3   2        2.55        0.55      2.74 o 
   7   3   2        1.20        2.41      2.33 o 
   8   3   2       23.94       21.86      1.38 o 
   0   4   2       14.66       12.87      0.86 o 
   1   4   2      428.03      412.60     10.90 o 
   2   4   2     1488.02     1422.67     58.94 o 
   3   4   2      431.28      448.51     25.71 o 
   4   4   2      149.36      159.14     17.82 o 
   5   4   2       21.93       21.24      1.54 o 
   6   4   2       22.00       22.87      1.68 o 
   7   4   2       55.76       55.09      7.26 o 
   8   4   2       14.34       14.76      3.04 o 
   0   5   2       80.95       84.80      4.56 o 
   1   5   2      605.19      610.97     15.92 o 
   2   5   2      461.54      445.45     19.43 o 
   3   5   2      258.67      226.29     89.30 o 
   4   5   2       93.31       79.04      8.74 o 
   5   5   2       21.00       21.63      1.82 o 
   6   5   2       75.38       84.76      4.89 o 
   7   5   2        0.32        0.63      1.45 o 
   0   6   2       55.47       62.35      2.57 o 
   1   6   2      145.84      131.88      2.44 o 
   2   6   2       51.58       52.83      1.51 o 
   3   6   2      172.72      142.55     40.67 o 
   4   6   2      168.90      183.50     16.57 o 
   5   6   2       17.57       21.60      2.80 o 
   6   6   2        1.96       -0.08      2.55 o 
   7   6   2        5.08        3.12      1.11 o 
   0   7   2      164.03      163.65     12.18 o 
   1   7   2      203.26      219.14      8.84 o 
   2   7   2       33.81       31.00      3.35 o 
   3   7   2        6.11        6.28      0.99 o 
   4   7   2      108.28       99.46      8.13 o 
   5   7   2      124.81      123.63      8.03 o 
   6   7   2       36.87       39.72      1.70 o 
   7   7   2       22.27       20.11      1.22 o 
   0   8   2       37.28       44.96      3.48 o 
   1   8   2      163.97      158.74      5.44 o 
   2   8   2        1.49       -0.51      1.32 o 
   3   8   2      202.15      176.25     17.52 o 
   4   8   2       79.18       83.32      5.77 o 
   5   8   2       39.11       39.74      1.83 o 
   6   8   2        7.67        7.73      1.18 o 
   0   9   2        0.24       -0.88      2.63 o 
   1   9   2      107.70      107.55      3.07 o 
   2   9   2       72.68       67.31      3.38 o 
   3   9   2       99.07       88.79      9.36 o 
   4   9   2       22.44       25.59      1.63 o 
   5   9   2        2.69        3.55      2.67 o 
   6   9   2       12.20       10.82      2.46 o 
   0  10   2       99.86      112.28      8.67 o 
   1  10   2      143.62      142.39      3.47 o 
   2  10   2      112.49      110.12      3.61 o 
   3  10   2       28.79       28.50      1.76 o 
   4  10   2        7.14        7.88      1.18 o 
   5  10   2        4.72        5.13      1.02 o 
   0  11   2       60.08       65.68      2.33 o 
   1  11   2       47.79       46.28      1.75 o 
   2  11   2       72.37       78.86      5.02 o 
   3  11   2       11.20        9.80      2.69 o 
   4  11   2        0.45       -1.85      1.85 o 
   0  12   2        0.22       -1.86      1.86 o 
   1  12   2        7.65        8.90      0.95 o 
   2  12   2        4.11        3.62      1.12 o 
   3  12   2        3.53        3.09      0.88 o 
   0  13   2       56.00       61.14      1.76 o 
   1  13   2       12.06       13.40      0.75 o 
   1   0   3       27.18       22.65      0.84 o 
   2   0   3     4824.65     4820.98    308.66 o 
   3   0   3     1228.68     1477.88     15.93 o 
   4   0   3       32.30       42.66      1.96 o 
   5   0   3        5.16        3.92      1.82 o 
   6   0   3        2.53        0.74      3.24 o 
   7   0   3        0.39       -3.44      3.44 o 
   8   0   3        0.72        1.15      1.35 o 
   0   1   3      410.44      337.68      3.60 o 
   1   1   3     1832.48     1686.34     39.24 o 
   2   1   3      790.54      766.48     29.59 o 
   3   1   3      301.21      282.32     10.19 o 
   4   1   3       13.42       13.48      2.36 o 
   5   1   3       17.28       24.35      3.51 o 
   6   1   3       41.20       43.77      2.05 o 
   7   1   3       25.77       25.90      1.72 o 
   8   1   3        8.27        8.56      1.32 o 
   0   2   3      539.44      476.92     25.11 o 
   1   2   3     1340.91     1283.53     44.30 o 
   2   2   3     1061.60     1119.18     32.19 o 
   3   2   3      205.60      258.70     16.61 o 
   4   2   3      406.44      429.52     19.81 o 
   5   2   3       33.75       33.59      1.89 o 
   6   2   3       59.53       63.26      2.60 o 
   7   2   3       84.29       88.72      7.53 o 
   8   2   3        8.79        7.37      1.05 o 
   0   3   3     3286.65     2946.24    182.53 o 
   1   3   3     1032.55      975.85     27.98 o 
   2   3   3      999.70     1064.11     37.46 o 
   3   3   3      202.39      225.46     22.01 o 
   4   3   3       55.75       47.86      4.08 o 
   5   3   3       16.90       16.81      1.38 o 
   6   3   3      213.09      217.56     12.22 o 
   7   3   3        8.64        9.08      3.21 o 
   8   3   3       17.30       17.12      1.16 o 
   0   4   3       58.03       51.85      1.24 o 
   1   4   3      104.77      114.91      4.16 o 
   2   4   3      525.83      517.98     17.99 o 
   3   4   3      326.02      375.62     25.01 o 
   4   4   3      129.89      170.35     17.38 o 
   5   4   3       48.42       42.89      2.97 o 
   6   4   3       53.93       56.81      2.10 o 
   7   4   3        1.17        0.61      1.82 o 
   0   5   3      815.90      809.15     62.44 o 
   1   5   3      400.08      410.07     15.04 o 
   2   5   3      418.89      412.30     14.37 o 
   3   5   3       56.89       71.66      8.47 o 
   4   5   3        6.61        9.70      1.22 o 
   5   5   3      124.88      139.99      6.55 o 
   6   5   3      129.32      126.51     14.85 o 
   7   5   3       29.55       29.45      2.40 o 
   0   6   3      387.27      419.99     25.04 o 
   1   6   3       25.23       19.97      0.95 o 
   2   6   3       38.93       36.96      2.07 o 
   3   6   3       92.69      107.98      7.49 o 
   4   6   3       55.96       52.09      5.50 o 
   5   6   3       68.07       74.59      4.46 o 
   6   6   3       43.22       41.48      1.91 o 
   7   6   3       10.53        9.43      1.21 o 
   0   7   3        5.64        5.33      1.10 o 
   1   7   3      112.06      101.90      3.07 o 
   2   7   3        8.63        8.78      0.89 o 
   3   7   3       18.99       19.86      1.38 o 
   4   7   3        8.20        8.23      1.62 o 
   5   7   3       16.29       15.84      1.82 o 
   6   7   3        2.60        3.75      1.51 o 
   7   7   3       20.06       17.43      1.15 o 
   0   8   3        0.91       -0.15      2.70 o 
   1   8   3       46.03       48.32      2.02 o 
   2   8   3       27.42       25.90      1.18 o 
   3   8   3       31.70       30.74      1.99 o 
   4   8   3       52.63       57.26      7.43 o 
   5   8   3       31.87       29.75      1.78 o 
   6   8   3        9.46        9.66      1.22 o 
   0   9   3      181.87      188.74     10.77 o 
   1   9   3      136.48      137.39      6.72 o 
   2   9   3       18.27       18.49      1.48 o 
   3   9   3       18.37       19.58      2.23 o 
   4   9   3       29.62       33.21      3.65 o 
   5   9   3       17.25       14.09      1.49 o 
   6   9   3        7.99        6.62      1.08 o 
   0  10   3       13.90       12.06      1.62 o 
   1  10   3      118.89      118.29      2.48 o 
   2  10   3       66.68       63.28      3.15 o 
   3  10   3      292.82      285.19     20.99 o 
   4  10   3        6.47        7.34      1.24 o 
   5  10   3        0.87       -0.17      1.60 o 
   0  11   3        0.02        0.51      2.11 o 
   1  11   3       38.94       42.19      1.34 o 
   2  11   3       50.59       49.69      1.67 o 
   3  11   3       36.99       37.78      1.66 o 
   4  11   3       14.65       17.42      1.24 o 
   0  12   3       30.16       27.37      1.47 o 
   1  12   3        6.06        5.60      0.89 o 
   2  12   3       37.92       43.89      2.08 o 
   3  12   3       16.42       14.29      1.16 o 
   0  13   3        4.83        4.56      0.91 o 
   1  13   3        2.08        1.81      0.74 o 
   0   0   4       37.85       31.05      1.28 o 
   1   0   4     2005.71     1972.39     61.60 o 
   2   0   4      264.83      293.04      9.28 o 
   3   0   4        6.34        3.44      1.22 o 
   4   0   4      118.27      125.22      3.85 o 
   5   0   4       17.56       22.07      2.23 o 
   6   0   4       37.75       41.45      2.57 o 
   7   0   4        0.52        1.01      3.31 o 
   8   0   4       19.93       16.47      1.69 o 
   0   1   4      798.34      720.30     16.64 o 
   1   1   4      852.11      763.98     18.99 o 
   2   1   4      820.75      860.51     23.00 o 
   3   1   4      542.84      601.99     42.97 o 
   4   1   4      342.00      360.87      6.94 o 
   5   1   4      131.28      160.26      4.46 o 
   6   1   4      101.22      101.13      2.58 o 
   7   1   4       28.96       26.71      1.62 o 
   8   1   4        0.79        0.38      1.55 o 
   0   2   4      173.48      160.79      3.08 o 
   1   2   4      192.98      201.56      5.30 o 
   2   2   4      784.31      753.14     15.37 o 
   3   2   4      128.94      144.75     12.39 o 
   4   2   4      270.77      305.98      5.99 o 
   5   2   4      104.13      118.30      2.77 o 
   6   2   4        5.89        5.37      1.58 o 
   7   2   4       24.03       25.16      1.62 o 
   8   2   4        5.34        4.59      2.26 o 
   0   3   4       67.20       48.03      4.56 o 
   1   3   4      176.12      187.92      7.42 o 
   2   3   4      152.00      179.54      6.43 o 
   3   3   4      187.54      205.21     21.37 o 
   4   3   4       33.76       32.86      2.19 o 
   5   3   4       19.59       18.98      2.06 o 
   6   3   4       78.53       85.03      7.73 o 
   7   3   4       73.75       68.43      4.12 o 
   8   3   4        3.73        1.05      1.55 o 
   0   4   4      767.49      782.33     49.48 o 
   1   4   4     1188.82     1223.03     35.07 o 
   2   4   4     1067.66     1082.71     31.32 o 
   3   4   4       39.99       41.53      2.60 o 
   4   4   4       59.32       71.18      5.97 o 
   5   4   4      181.55      186.05      8.57 o 
   6   4   4       38.45       39.78      1.92 o 
   7   4   4       89.70       80.82      2.33 o 
   0   5   4        0.44        5.23      1.15 o 
   1   5   4      501.96      475.77     21.08 o 
   2   5   4      128.70      118.87      2.51 o 
   3   5   4      247.14      274.94     16.88 o 
   4   5   4       10.04       14.20      1.38 o 
   5   5   4       88.48       93.87     13.26 o 
   6   5   4        6.80        6.43      1.34 o 
   7   5   4       29.00       26.43      3.27 o 
   0   6   4       36.91       41.76      1.48 o 
   1   6   4       14.67       18.46      1.41 o 
   2   6   4       17.61       21.56      1.27 o 
   3   6   4       57.40       62.97      7.19 o 
   4   6   4       73.26       69.30      8.84 o 
   5   6   4       65.38       68.73      6.14 o 
   6   6   4       29.18       31.94      1.71 o 
   7   6   4       18.69       18.59      1.55 o 
   0   7   4        9.02        3.43      1.96 o 
   1   7   4       18.90       21.36      1.27 o 
   2   7   4       42.16       43.73      1.92 o 
   3   7   4       40.33       44.87      2.60 o 
   4   7   4       87.97       88.48     11.31 o 
   5   7   4       16.53       17.58      1.39 o 
   6   7   4        0.12        0.73      1.41 o 
   0   8   4       47.00       45.08      1.86 o 
   1   8   4      113.94      106.71      2.61 o 
   2   8   4       57.26       62.38      2.42 o 
   3   8   4      114.13      115.52      4.96 o 
   4   8   4       38.89       35.56      1.81 o 
   5   8   4       35.28       35.95      1.71 o 
   6   8   4        2.82        0.47      1.72 o 
   0   9   4        8.19        7.93      1.29 o 
   1   9   4       26.22       23.09      1.69 o 
   2   9   4      203.23      199.72     10.07 o 
   3   9   4      108.84       97.10      2.60 o 
   4   9   4        6.68        7.09      2.03 o 
   5   9   4        4.25        2.62      1.45 o 
   0  10   4       83.87       84.59      3.98 o 
   1  10   4       19.30       19.53      1.30 o 
   2  10   4       36.06       33.82      2.84 o 
   3  10   4       15.87       12.08      1.52 o 
   4  10   4        2.25       -0.98      1.96 o 
   5  10   4        6.46        6.73      1.02 o 
   0  11   4        2.26        1.21      1.48 o 
   1  11   4       12.37        9.39      1.97 o 
   2  11   4       98.99       92.80      4.88 o 
   3  11   4        9.23       11.37      1.99 o 
   4  11   4       19.38       19.94      1.19 o 
   0  12   4       59.40       59.63      2.94 o 
   1  12   4       13.06       14.60      0.92 o 
   2  12   4        0.38        0.31      0.83 o 
   3  12   4        2.77        4.31      0.81 o 
   1   0   5        3.03        0.52      1.38 o 
   2   0   5      252.11      276.32     15.42 o 
   3   0   5        2.95        5.13      1.15 o 
   4   0   5      770.66      913.88     15.93 o 
   5   0   5      143.34      147.36      4.66 o 
   6   0   5       86.37       95.65      3.71 o 
   7   0   5        3.38        5.40      1.62 o 
   8   0   5        2.03       -0.20      2.23 o 
   0   1   5     1198.37     1091.86     19.00 o 
   1   1   5      147.77      146.96      2.04 o 
   2   1   5      575.03      563.56     11.95 o 
   3   1   5      408.05      447.84      6.92 o 
   4   1   5      183.72      230.94      5.06 o 
   5   1   5       94.17       98.52      6.55 o 
   6   1   5       52.73       55.76      2.10 o 
   7   1   5        3.83        2.65      1.20 o 
   8   1   5       16.05       12.74      1.11 o 
   0   2   5       87.70       92.04      2.36 o 
   1   2   5      430.17      401.23     13.03 o 
   2   2   5      708.69      711.15     28.87 o 
   3   2   5      356.31      400.16     13.33 o 
   4   2   5        0.20        1.33      1.05 o 
   5   2   5       34.80       34.66      1.72 o 
   6   2   5       10.48        9.13      1.41 o 
   7   2   5       72.95       74.96      2.15 o 
   8   2   5       12.88        9.71      1.02 o 
   0   3   5       59.08       70.02      3.31 o 
   1   3   5      605.98      603.31     18.40 o 
   2   3   5      876.33      910.28     28.78 o 
   3   3   5       68.23       75.06      2.80 o 
   4   3   5       14.73       17.89      1.33 o 
   5   3   5       51.56       53.23      3.58 o 
   6   3   5      205.55      195.54      7.46 o 
   7   3   5        0.11        1.45      2.05 o 
   0   4   5        9.78       11.94      1.76 o 
   1   4   5      484.37      470.54     21.66 o 
   2   4   5       99.60      101.38      2.14 o 
   3   4   5      346.05      381.31     39.46 o 
   4   4   5        7.80        9.49      1.34 o 
   5   4   5      114.56      108.74      4.52 o 
   6   4   5       84.40       88.98      6.55 o 
   7   4   5        9.41        7.34      1.21 o 
   0   5   5     1107.70     1035.09     38.48 o 
   1   5   5      759.95      705.78     24.88 o 
   2   5   5       59.06       55.20      1.19 o 
   3   5   5      175.96      182.77     22.48 o 
   4   5   5       90.60      106.94      7.22 o 
   5   5   5      138.63      142.63      7.56 o 
   6   5   5       84.01       77.58      2.39 o 
   7   5   5        1.16        1.56      2.19 o 
   0   6   5        3.17        2.32      1.18 o 
   1   6   5      192.16      190.42      6.83 o 
   2   6   5       28.62       31.92      1.24 o 
   3   6   5       77.67       83.93      5.23 o 
   4   6   5       14.23       16.34      1.53 o 
   5   6   5        5.41        4.61      1.41 o 
   6   6   5       20.91       23.05      3.00 o 
   7   6   5        5.96        4.65      0.87 o 
   0   7   5       42.42       38.81      2.53 o 
   1   7   5       20.29       17.88      1.01 o 
   2   7   5       14.77       16.37      1.10 o 
   3   7   5       23.73       25.38      3.54 o 
   4   7   5        8.83        8.96      1.34 o 
   5   7   5      132.49      131.53      4.66 o 
   6   7   5        1.51        1.09      2.63 o 
   0   8   5      114.14      105.53      7.22 o 
   1   8   5       28.93       30.74      2.38 o 
   2   8   5       61.12       60.85      3.64 o 
   3   8   5        4.95       -1.23      2.23 o 
   4   8   5       12.44       13.45      1.96 o 
   5   8   5       15.20       14.48      1.99 o 
   6   8   5        4.14        2.00      2.36 o 
   0   9   5        9.97       12.02      1.34 o 
   1   9   5       16.60       19.76      1.40 o 
   2   9   5      393.64      364.89     14.05 o 
   3   9   5       54.88       64.58      5.40 o 
   4   9   5       18.85       18.51      4.46 o 
   5   9   5        2.89        2.95      3.78 o 
   0  10   5       55.73       64.90      5.74 o 
   1  10   5       47.04       45.76      1.32 o 
   2  10   5        9.37        7.04      0.97 o 
   3  10   5       42.14       43.25      1.87 o 
   4  10   5       14.58       11.71      1.23 o 
   5  10   5       12.28        9.50      0.95 o 
   0  11   5       10.49       14.46      1.25 o 
   1  11   5       17.37       17.22      0.98 o 
   2  11   5       43.63       38.69      2.30 o 
   3  11   5        4.78        5.37      1.00 o 
   4  11   5        8.81       12.10      1.35 o 
   0  12   5       22.71       22.98      2.19 o 
   1  12   5       24.31       23.65      1.29 o 
   2  12   5       20.52       20.06      1.16 o 
   0   0   6        2.40        1.42      1.96 o 
   1   0   6        0.00        7.04      3.58 o 
   2   0   6      207.87      231.95     11.95 o 
   3   0   6      190.20      210.21      6.28 o 
   4   0   6      638.79      640.48     14.11 o 
   5   0   6      520.55      536.93     14.38 o 
   6   0   6      140.86      149.59      4.39 o 
   7   0   6        1.20       -0.88      2.97 o 
   0   1   6      540.28      506.74      6.30 o 
   1   1   6       15.39       14.91      1.05 o 
   2   1   6      257.12      261.96      7.74 o 
   3   1   6      262.61      278.87      5.46 o 
   4   1   6        5.30        2.36      2.14 o 
   5   1   6       81.98       75.73      5.47 o 
   6   1   6       26.67       26.78      2.40 o 
   7   1   6        1.43        3.33      1.13 o 
   0   2   6      107.65      101.47      2.24 o 
   1   2   6       30.73       29.66      0.88 o 
   2   2   6       37.80       38.83      1.49 o 
   3   2   6      161.22      176.28      3.72 o 
   4   2   6       57.09       54.32      2.43 o 
   5   2   6      131.00      126.57      8.24 o 
   6   2   6       96.74       94.65      2.58 o 
   7   2   6       28.58       28.72      2.40 o 
   0   3   6       69.08       80.92      4.12 o 
   1   3   6       38.58       38.52      0.91 o 
   2   3   6      103.55       85.63      3.40 o 
   3   3   6       99.67       92.67      6.85 o 
   4   3   6       58.61       56.13      4.12 o 
   5   3   6      193.68      187.19      4.00 o 
   6   3   6      111.02      107.74      7.97 o 
   7   3   6        4.44        5.00      1.86 o 
   0   4   6        0.07        2.71      1.04 o 
   1   4   6      116.92      113.19      2.48 o 
   2   4   6      131.38      126.19      4.75 o 
   3   4   6      106.51      110.84      4.73 o 
   4   4   6       86.57       98.86      6.11 o 
   5   4   6       26.63       27.31      1.70 o 
   6   4   6        9.63       10.77      1.43 o 
   7   4   6        5.15        5.24      1.00 o 
   0   5   6       30.01       34.45      1.42 o 
   1   5   6      378.07      403.73     13.88 o 
   2   5   6       31.38       27.17      1.83 o 
   3   5   6       14.60       12.85      1.34 o 
   4   5   6        4.23        6.95      1.24 o 
   5   5   6       57.41       57.19      2.21 o 
   6   5   6       45.65       46.86      1.90 o 
   7   5   6       10.10       10.60      1.92 o 
   0   6   6        0.16        1.58      1.40 o 
   1   6   6       53.49       54.40      1.30 o 
   2   6   6      205.25      195.08      5.87 o 
   3   6   6      323.80      329.69      8.71 o 
   4   6   6       77.44       75.90      3.14 o 
   5   6   6       17.81       19.41      1.63 o 
   6   6   6        3.61       -0.17      2.17 o 
   0   7   6       31.22       31.86      1.71 o 
   1   7   6       27.81       30.02      2.11 o 
   2   7   6       52.18       53.71      1.44 o 
   3   7   6       96.18       83.31      2.58 o 
   4   7   6       29.43       29.76      1.81 o 
   5   7   6       27.80       31.06      1.62 o 
   6   7   6        5.75        5.23      1.15 o 
   0   8   6       12.81       14.65      1.53 o 
   1   8   6       46.41       45.01      3.88 o 
   2   8   6       37.11       32.39      1.79 o 
   3   8   6       51.84       50.34      2.73 o 
   4   8   6       51.22       52.46      1.96 o 
   5   8   6       51.30       49.44      3.58 o 
   6   8   6        3.60        3.83      2.13 o 
   0   9   6       44.83       50.30      2.15 o 
   1   9   6       41.32       41.21      1.85 o 
   2   9   6       57.81       53.94      2.82 o 
   3   9   6       61.53       70.09      2.31 o 
   4   9   6        2.79       -0.74      2.29 o 
   5   9   6       14.26       14.76      1.45 o 
   0  10   6       49.06       45.11      7.53 o 
   1  10   6       27.83       27.57      1.23 o 
   2  10   6        7.41        4.65      1.12 o 
   3  10   6       21.06       20.47      1.52 o 
   4  10   6       19.30       19.07      1.59 o 
   0  11   6        2.50        0.21      2.09 o 
   1  11   6        2.49        2.67      1.26 o 
   2  11   6        7.55        6.63      0.82 o 
   3  11   6        1.46       -0.23      1.48 o 
   0  12   6       35.26       37.74      1.53 o 
   1  12   6       10.36       10.07      0.73 o 
   2  12   6        1.10        2.01      0.60 o 
   1   0   7       43.84       47.80      1.38 o 
   2   0   7       12.48       13.93      1.07 o 
   3   0   7        1.39       -0.54      3.11 o 
   4   0   7        1.53        2.84      2.84 o 
   5   0   7       45.34       40.91      2.90 o 
   6   0   7       24.83       28.49      2.50 o 
   7   0   7       18.26       16.94      1.82 o 
   0   1   7       14.51       11.65      1.25 o 
   1   1   7      956.80      977.74     12.22 o 
   2   1   7       49.95       53.15      2.39 o 
   3   1   7      304.96      312.57     11.34 o 
   4   1   7      631.07      671.19     33.11 o 
   5   1   7      134.90      129.35      6.41 o 
   6   1   7       77.26       81.07      2.48 o 
   7   1   7       24.83       24.16      4.66 o 
   0   2   7       52.80       48.39      3.14 o 
   1   2   7      107.59      128.44      2.25 o 
   2   2   7      187.62      196.63      5.64 o 
   3   2   7       91.97      112.25      2.38 o 
   4   2   7      157.64      150.53      3.14 o 
   5   2   7        9.23        9.27      1.86 o 
   6   2   7       21.81       17.86      1.59 o 
   7   2   7       19.31       18.08      1.25 o 
   0   3   7       50.78       48.03      3.14 o 
   1   3   7       80.17       75.22      2.47 o 
   2   3   7      109.39      115.68      2.32 o 
   3   3   7       21.75       27.72      1.43 o 
   4   3   7       97.92       94.81      3.95 o 
   5   3   7       91.11       94.90      2.63 o 
   6   3   7       36.25       33.99      1.82 o 
   7   3   7        8.37        6.08      1.15 o 
   0   4   7        3.15        2.06      1.08 o 
   1   4   7       98.49       81.75      2.34 o 
   2   4   7      164.90      166.27      6.35 o 
   3   4   7       29.61       27.91      2.16 o 
   4   4   7       18.22       20.93      2.13 o 
   5   4   7       26.99       27.95      1.68 o 
   6   4   7        0.07       -1.40      1.90 o 
   7   4   7        3.50       -0.10      1.58 o 
   0   5   7      550.14      522.44     38.58 o 
   1   5   7       43.36       38.07      1.11 o 
   2   5   7       55.21       54.61      2.00 o 
   3   5   7      119.48      122.53      6.11 o 
   4   5   7       11.86        9.67      2.23 o 
   5   5   7       34.91       34.36      1.99 o 
   6   5   7        7.14        6.36      1.24 o 
   7   5   7        9.08        8.57      0.95 o 
   0   6   7       50.03       53.85      2.80 o 
   1   6   7      142.20      141.68      4.75 o 
   2   6   7      149.68      136.79      4.48 o 
   3   6   7      217.34      218.51      5.60 o 
   4   6   7      145.52      151.69      8.54 o 
   5   6   7       19.56       23.01      1.54 o 
   6   6   7        2.46        2.50      1.31 o 
   0   7   7      192.61      183.34     15.86 o 
   1   7   7      135.72      121.40      3.34 o 
   2   7   7       47.46       49.06      1.47 o 
   3   7   7        5.88        8.68      1.29 o 
   4   7   7       41.07       38.40      3.04 o 
   5   7   7       43.81       44.79      1.72 o 
   6   7   7        9.39       10.29      1.28 o 
   0   8   7       53.37       54.18      4.12 o 
   1   8   7      358.20      349.16     10.89 o 
   2   8   7        9.68       12.56      1.64 o 
   3   8   7       47.59       47.46      2.05 o 
   4   8   7        5.42        4.05      1.15 o 
   5   8   7       10.80       11.29      1.96 o 
   0   9   7       77.97       79.28      4.32 o 
   1   9   7        8.00        8.91      1.63 o 
   2   9   7       34.00       29.17      2.23 o 
   3   9   7       13.33       13.44      1.38 o 
   4   9   7       31.01       33.06      2.90 o 
   5   9   7       19.93       16.28      2.53 o 
   0  10   7       12.89       12.50      1.43 o 
   1  10   7        1.19        1.58      1.03 o 
   2  10   7        3.86        4.79      0.89 o 
   3  10   7       13.18       10.14      5.33 o 
   4  10   7       27.32       27.80      4.15 o 
   0  11   7        6.79        9.94      4.29 o 
   1  11   7        1.14       -1.03      1.08 o 
   2  11   7        1.23        1.20      1.13 o 
   3  11   7       11.31        9.52      1.25 o 
   0  12   7        0.09        1.04      0.95 o 
   0   0   8      215.80      216.69      6.21 o 
   1   0   8      661.11      652.08      8.80 o 
   2   0   8        2.68        4.66      0.88 o 
   3   0   8        5.05        9.38      1.76 o 
   4   0   8       34.08       26.12      2.43 o 
   5   0   8       27.46       26.06      2.23 o 
   6   0   8      103.67       97.95      3.65 o 
   7   0   8      135.58      131.23      3.85 o 
   0   1   8       18.25       19.58      1.10 o 
   1   1   8      107.98      100.90      1.51 o 
   2   1   8      196.53      186.49      4.54 o 
   3   1   8       48.39       58.38      1.86 o 
   4   1   8       70.16       70.30      2.31 o 
   5   1   8      101.04      102.67      3.54 o 
   6   1   8        3.29        5.60      1.15 o 
   7   1   8       11.11       10.78      1.25 o 
   0   2   8      277.90      279.58      5.48 o 
   1   2   8      130.51      116.89      3.68 o 
   2   2   8       38.82       33.97      1.06 o 
   3   2   8      142.71      140.68      2.82 o 
   4   2   8       19.05       19.54      1.48 o 
   5   2   8      129.03      126.68      3.14 o 
   6   2   8       89.06       89.40      2.90 o 
   7   2   8       26.37       26.76      3.38 o 
   0   3   8        2.14        0.99      3.24 o 
   1   3   8       30.77       28.56      1.03 o 
   2   3   8      138.35      135.15      4.35 o 
   3   3   8        2.20        1.19      2.16 o 
   4   3   8       38.25       43.11      2.16 o 
   5   3   8        7.83        6.26      5.00 o 
   6   3   8        0.36       -0.61      2.20 o 
   7   3   8       25.17       24.00      1.24 o 
   0   4   8       42.46       47.05      3.04 o 
   1   4   8       48.59       52.88      2.33 o 
   2   4   8       23.00       25.15      1.30 o 
   3   4   8       28.37       31.68      1.69 o 
   4   4   8      178.27      164.22      8.67 o 
   5   4   8       45.90       46.83      2.05 o 
   6   4   8        0.83        0.41      3.00 o 
   0   5   8      226.83      224.44      4.89 o 
   1   5   8      145.64      135.37      3.09 o 
   2   5   8        8.88       10.11      0.92 o 
   3   5   8      170.27      160.70      3.53 o 
   4   5   8        9.04       11.71      1.34 o 
   5   5   8        1.67        1.52      2.20 o 
   6   5   8        3.10        1.28      1.28 o 
   0   6   8       47.80       42.91      1.91 o 
   1   6   8       49.64       51.76      2.09 o 
   2   6   8      190.91      179.52      6.15 o 
   3   6   8       28.88       23.03      2.40 o 
   4   6   8        1.82        1.49      2.16 o 
   5   6   8        0.31        2.03      1.10 o 
   6   6   8        3.38        2.66      1.35 o 
   0   7   8      159.02      160.81      3.50 o 
   1   7   8       33.36       31.49      2.10 o 
   2   7   8      137.62      136.96      3.44 o 
   3   7   8      168.96      160.67      6.24 o 
   4   7   8       56.38       49.19      1.91 o 
   5   7   8        2.28        0.90      1.20 o 
   0   8   8       66.34       68.25      6.04 o 
   1   8   8        3.89        3.39      1.05 o 
   2   8   8       32.48       35.44      1.65 o 
   3   8   8       16.55       10.31      1.43 o 
   4   8   8       27.03       26.18      3.88 o 
   5   8   8        9.70        7.13      1.05 o 
   0   9   8        7.04        7.10      1.42 o 
   1   9   8        5.40        4.80      1.13 o 
   2   9   8        8.84        9.29      0.86 o 
   3   9   8       15.94       16.24      1.33 o 
   4   9   8       56.78       54.75      4.25 o 
   0  10   8       21.55       19.92      1.69 o 
   1  10   8        6.11        6.84      0.84 o 
   2  10   8        0.62        1.26      1.73 o 
   3  10   8        5.23        5.69      1.10 o 
   0  11   8        0.15        2.36      1.62 o 
   1  11   8        1.99        1.03      1.15 o 
   2  11   8        8.96       11.16      0.81 o 
   1   0   9       70.84       80.43      1.97 o 
   2   0   9        0.06       -1.22      2.09 o 
   3   0   9       19.91       22.28      1.96 o 
   4   0   9      100.19       95.32      3.65 o 
   5   0   9      108.17      101.19      3.65 o 
   6   0   9      109.47      104.43      3.58 o 
   7   0   9        5.11        4.46      1.28 o 
   0   1   9       26.85       17.07      2.09 o 
   1   1   9       22.87       20.71      0.95 o 
   2   1   9       60.25       64.14      2.36 o 
   3   1   9       24.24       25.64      1.62 o 
   4   1   9      144.53      148.99      3.33 o 
   5   1   9       11.68       10.46      1.39 o 
   6   1   9        8.36        6.53      1.24 o 
   7   1   9       15.34       14.18      1.00 o 
   0   2   9      433.32      452.11      8.11 o 
   1   2   9       11.18       12.61      0.87 o 
   2   2   9       37.01       34.92      1.18 o 
   3   2   9      123.77      116.60      5.06 o 
   4   2   9       12.71       16.08      1.58 o 
   5   2   9       53.29       53.67      2.05 o 
   6   2   9        8.24        8.03      1.19 o 
   0   3   9       35.14       25.97      1.43 o 
   1   3   9       41.60       43.64      1.95 o 
   2   3   9       52.10       53.61      1.75 o 
   3   3   9      368.54      367.32      8.94 o 
   4   3   9       34.00       34.44      2.23 o 
   5   3   9        2.24       -1.25      2.48 o 
   6   3   9        8.06        7.60      1.15 o 
   0   4   9       21.10       25.80      1.72 o 
   1   4   9      103.93      113.67      2.81 o 
   2   4   9        3.24        3.80      1.26 o 
   3   4   9       10.78        9.70      1.82 o 
   4   4   9       39.72       51.09      2.97 o 
   5   4   9       27.76       24.21      1.67 o 
   6   4   9        1.32        1.08      1.86 o 
   0   5   9       28.51       33.00      2.73 o 
   1   5   9      186.78      189.92      6.00 o 
   2   5   9      107.04      109.98      2.87 o 
   3   5   9       54.15       61.67      3.31 o 
   4   5   9       94.49       86.06      2.42 o 
   5   5   9        5.19        5.44      1.10 o 
   6   5   9       11.33       10.36      1.05 o 
   0   6   9      270.16      255.03     14.92 o 
   1   6   9       93.72       93.82      4.04 o 
   2   6   9        8.53        8.22      1.54 o 
   3   6   9       54.90       58.81      2.10 o 
   4   6   9        6.20        4.96      1.19 o 
   5   6   9       25.51       27.87      2.73 o 
   0   7   9       32.94       33.04      1.86 o 
   1   7   9        1.07        0.78      1.38 o 
   2   7   9       56.46       55.83      3.04 o 
   3   7   9       14.74       14.38      1.48 o 
   4   7   9       10.27       10.34      1.29 o 
   5   7   9       18.48       17.73      1.18 o 
   0   8   9        7.27        4.13      2.57 o 
   1   8   9      101.23       98.94      2.57 o 
   2   8   9        2.17        2.93      1.56 o 
   3   8   9        1.05        2.46      1.25 o 
   4   8   9        9.84        7.11      1.13 o 
   0   9   9        1.46       -1.97      1.97 o 
   1   9   9       46.89       47.82      1.56 o 
   2   9   9       11.19       11.72      0.98 o 
   3   9   9       19.82       19.07      2.23 o 
   4   9   9       10.05       10.56      2.09 o 
   0  10   9        7.79        8.27      1.15 o 
   1  10   9        1.00        1.49      0.97 o 
   2  10   9       28.67       29.06      1.18 o 
   3  10   9        8.76       11.61      0.92 o 
   0  11   9        0.23       -0.84      1.43 o 
   1  11   9        2.24        0.90      0.83 o 
   0   0  10       47.86       53.19      2.77 o 
   1   0  10       16.58       16.00      1.42 o 
   2   0  10        3.88        1.97      1.43 o 
   3   0  10       67.82       73.99      3.24 o 
   4   0  10       22.67       17.89      2.23 o 
   5   0  10        2.60        0.34      3.11 o 
   6   0  10        4.73        3.31      1.55 o 
   0   1  10        0.00       -0.69      1.83 o 
   1   1  10      133.15      132.15      1.94 o 
   2   1  10       16.62       16.70      1.07 o 
   3   1  10       31.70       30.51      1.77 o 
   4   1  10        4.56        3.33      2.60 o 
   5   1  10        5.85        5.81      1.19 o 
   6   1  10       20.46       18.05      1.52 o 
   0   2  10      190.38      206.40      4.35 o 
   1   2  10       32.70       32.02      1.15 o 
   2   2  10       16.47       16.16      1.03 o 
   3   2  10       37.56       35.64      3.61 o 
   4   2  10        7.43        5.23      1.29 o 
   5   2  10       66.94       63.71      2.15 o 
   6   2  10        0.45       -0.56      1.09 o 
   0   3  10       23.59       23.49      1.52 o 
   1   3  10       12.11       12.08      1.01 o 
   2   3  10       21.10       23.10      1.06 o 
   3   3  10       73.44       77.09      2.34 o 
   4   3  10      137.58      131.00      3.10 o 
   5   3  10       18.61       16.64      1.34 o 
   6   3  10        0.68       -1.01      1.89 o 
   0   4  10       51.34       42.33      2.67 o 
   1   4  10      385.66      387.96     10.75 o 
   2   4  10      129.15      123.68      4.41 o 
   3   4  10      161.15      159.54      3.28 o 
   4   4  10       66.11       65.89      3.95 o 
   5   4  10        2.78        1.92      1.49 o 
   6   4  10       13.36       14.87      1.02 o 
   0   5  10       59.76       64.04      2.19 o 
   1   5  10       48.96       49.80      2.23 o 
   2   5  10       16.98       19.36      1.31 o 
   3   5  10      142.40      150.59      5.67 o 
   4   5  10       22.99       18.77      1.54 o 
   5   5  10       10.64       10.15      1.34 o 
   0   6  10      102.42       90.69      6.75 o 
   1   6  10       94.74       92.42      1.91 o 
   2   6  10       16.53       16.81      1.36 o 
   3   6  10       16.46       16.85      1.48 o 
   4   6  10        5.48        5.28      1.10 o 
   5   6  10        1.09        2.61      1.45 o 
   0   7  10       85.51       88.37      4.32 o 
   1   7  10       63.27       67.73      1.67 o 
   2   7  10       16.02       14.14      1.06 o 
   3   7  10        1.21        3.20      0.99 o 
   4   7  10        4.95        5.31      0.99 o 
   5   7  10        4.75        5.50      0.95 o 
   0   8  10       15.23       14.09      1.89 o 
   1   8  10       51.14       52.33      2.46 o 
   2   8  10        2.54        1.45      0.99 o 
   3   8  10       22.11       24.23      1.42 o 
   4   8  10        7.92        7.36      0.92 o 
   0   9  10        5.95        6.42      3.17 o 
   1   9  10       10.92       10.51      0.90 o 
   2   9  10        8.35        8.24      0.79 o 
   3   9  10        1.72        2.06      0.92 o 
   0  10  10       11.29       13.23      1.32 o 
   1  10  10        5.34        6.41      0.62 o 
   2  10  10        4.48        6.09      0.62 o 
   1   0  11        0.08        0.25      1.49 o 
   2   0  11       34.15       35.69      4.39 o 
   3   0  11      106.41      110.37      3.71 o 
   4   0  11        1.69        2.16      1.82 o 
   5   0  11       18.35       14.92      1.82 o 
   6   0  11        0.70        1.62      1.62 o 
   0   1  11       34.28       34.60      1.72 o 
   1   1  11       51.91       48.21      1.42 o 
   2   1  11        0.75       -0.02      1.16 o 
   3   1  11        8.82       10.45      1.34 o 
   4   1  11        4.71        7.00      2.16 o 
   5   1  11        0.30        1.71      1.09 o 
   6   1  11        5.27        5.39      1.01 o 
   0   2  11       13.78       12.53      1.96 o 
   1   2  11       46.55       48.91      1.43 o 
   2   2  11       73.71       68.76      1.62 o 
   3   2  11      101.06      108.63      3.71 o 
   4   2  11       18.57       14.79      2.13 o 
   5   2  11       13.19       12.38      1.89 o 
   6   2  11        1.86        0.84      1.48 o 
   0   3  11      142.91      144.89      6.18 o 
   1   3  11      185.82      188.79      2.81 o 
   2   3  11        3.67        6.61      1.36 o 
   3   3  11       22.98       21.63      2.23 o 
   4   3  11       57.49       51.30      1.93 o 
   5   3  11        1.00        1.07      1.81 o 
   6   3  11        4.12        3.71      1.22 o 
   0   4  11        0.49       -0.23      1.33 o 
   1   4  11       35.65       36.04      2.48 o 
   2   4  11       71.43       62.49      1.60 o 
   3   4  11       77.22       76.00      5.77 o 
   4   4  11        8.92        7.43      1.15 o 
   5   4  11        9.58        7.49      1.11 o 
   0   5  11       80.84       91.35      2.67 o 
   1   5  11       97.64      101.65      2.14 o 
   2   5  11       23.98       24.72      1.45 o 
   3   5  11       16.44       14.91      1.48 o 
   4   5  11        6.48        5.72      1.13 o 
   5   5  11        3.03        1.85      1.13 o 
   0   6  11       25.17       27.23      1.81 o 
   1   6  11       21.64       21.03      1.10 o 
   2   6  11       11.25       13.88      1.15 o 
   3   6  11       12.94       14.60      1.34 o 
   4   6  11        6.91        6.61      0.99 o 
   0   7  11       47.31       48.92      5.00 o 
   1   7  11       30.14       28.36      1.18 o 
   2   7  11        1.57        0.46      1.34 o 
   3   7  11        6.71        7.55      1.15 o 
   4   7  11        6.10        6.20      0.92 o 
   0   8  11        6.43        5.75      1.22 o 
   1   8  11        1.22        1.86      0.90 o 
   2   8  11        9.31        8.18      1.18 o 
   3   8  11        8.71        8.50      1.05 o 
   0   9  11        3.87        2.03      1.25 o 
   1   9  11       10.78       13.55      0.85 o 
   2   9  11        0.59        1.12      0.84 o 
   0   0  12        5.27        6.68      1.89 o 
   1   0  12        2.40       -1.75      2.25 o 
   2   0  12       11.26       13.49      1.34 o 
   3   0  12        4.15        3.98      1.82 o 
   4   0  12        2.67        1.96      2.90 o 
   5   0  12        2.76        0.27      2.50 o 
   0   1  12        0.03       -0.32      1.97 o 
   1   1  12       42.32       39.51      1.32 o 
   2   1  12        4.88        5.20      0.96 o 
   3   1  12       31.41       31.80      2.73 o 
   4   1  12        1.77       -1.27      1.47 o 
   5   1  12        0.23        1.76      1.03 o 
   0   2  12        6.59        7.33      1.34 o 
   1   2  12       20.52       15.83      1.13 o 
   2   2  12      172.58      177.09      5.24 o 
   3   2  12        4.25        3.60      1.96 o 
   4   2  12        8.03        8.27      1.10 o 
   5   2  12        3.23        1.49      1.22 o 
   0   3  12      377.74      376.92      7.73 o 
   1   3  12      115.15      113.80      2.03 o 
   2   3  12       41.75       43.21      1.48 o 
   3   3  12       15.18       13.17      1.48 o 
   4   3  12        3.09        2.17      2.36 o 
   5   3  12       17.27       16.59      1.42 o 
   0   4  12      121.58      124.01      2.91 o 
   1   4  12       47.13       47.73      1.97 o 
   2   4  12       46.01       46.05      1.75 o 
   3   4  12       30.17       26.90      1.62 o 
   4   4  12       18.99       18.37      1.62 o 
   5   4  12       16.97       19.00      1.11 o 
   0   5  12       27.68       27.10      4.02 o 
   1   5  12       20.67       22.69      1.08 o 
   2   5  12       38.40       35.82      1.24 o 
   3   5  12       23.77       25.05      1.48 o 
   4   5  12       11.45       10.81      1.19 o 
   0   6  12        1.21        2.27      1.48 o 
   1   6  12       59.02       62.78      2.24 o 
   2   6  12      108.14      110.74      2.85 o 
   3   6  12       22.40       23.64      3.88 o 
   4   6  12        4.35        4.07      0.87 o 
   0   7  12       48.57       48.60      1.91 o 
   1   7  12       14.82       14.51      1.27 o 
   2   7  12        5.30        6.91      0.79 o 
   3   7  12        3.63        3.12      1.82 o 
   0   8  12        0.47       -0.37      1.81 o 
   1   8  12        3.80        2.38      1.22 o 
   2   8  12        9.53       12.95      1.20 o 
   0   9  12        0.01       -0.85      1.31 o 
   1   0  13       17.13       16.35      1.99 o 
   2   0  13        8.57       10.30      1.86 o 
   3   0  13        0.03        0.34      1.62 o 
   4   0  13        1.65       -0.27      1.35 o 
   5   0  13       13.27       17.08      1.49 o 
   0   1  13        2.13        5.96      2.23 o 
   1   1  13       38.53       35.62      2.51 o 
   2   1  13       18.14       20.98      1.11 o 
   3   1  13       11.00       13.06      1.38 o 
   4   1  13        7.50        6.58      1.15 o 
   5   1  13        6.04        6.24      0.97 o 
   0   2  13       22.74       23.55      1.68 o 
   1   2  13        6.77        8.84      0.95 o 
   2   2  13      102.22       98.46      1.80 o 
   3   2  13        3.36       -0.26      2.31 o 
   4   2  13        0.64        1.06      1.08 o 
   0   3  13       64.22       60.60      2.16 o 
   1   3  13       12.40       13.22      1.15 o 
   2   3  13       33.72       31.22      1.20 o 
   3   3  13        4.98        5.84      1.05 o 
   4   3  13       13.20       12.49      1.07 o 
   0   4  13        9.18        9.02      1.72 o 
   1   4  13       39.56       40.20      1.37 o 
   2   4  13        1.27        0.86      1.01 o 
   3   4  13        9.62       10.57      1.15 o 
   4   4  13        1.58        3.14      0.91 o 
   0   5  13       17.90       17.32      1.47 o 
   1   5  13       67.16       63.57      1.42 o 
   2   5  13        7.19        8.57      0.94 o 
   3   5  13       21.17       19.16      1.89 o 
   4   5  13        1.39       -0.14      1.40 o 
   0   6  13       12.49       13.01      1.19 o 
   1   6  13       25.43       25.72      1.07 o 
   2   6  13       17.20       16.63      0.92 o 
   3   6  13       13.59       14.15      1.10 o 
   0   7  13        0.22       -1.05      1.05 o 
   1   7  13       16.20       15.51      0.95 o 
   2   7  13        4.64        5.50      0.66 o 
   0   8  13        0.00       -0.92      1.36 o 
   0   0  14       38.87       41.58      2.36 o 
   1   0  14       49.77       42.46      1.91 o 
   2   0  14       84.50       80.17      4.52 o 
   3   0  14       61.57       73.65      2.90 o 
   4   0  14        0.06        0.61      2.23 o 
   0   1  14        8.77        9.96      1.43 o 
   1   1  14       21.80       19.92      1.41 o 
   2   1  14       23.64       23.93      1.10 o 
   3   1  14        5.43        5.39      1.10 o 
   4   1  14       11.98       13.14      1.18 o 
   0   2  14       39.33       37.54      4.62 o 
   1   2  14       61.99       62.91      2.21 o 
   2   2  14       54.40       53.19      1.39 o 
   3   2  14        2.01        3.72      1.52 o 
   4   2  14        1.07        1.82      1.00 o 
   0   3  14        6.32        7.17      1.20 o 
   1   3  14       17.21       15.90      0.93 o 
   2   3  14        2.40        2.89      1.21 o 
   3   3  14        6.85        5.67      1.18 o 
   0   4  14       47.62       47.22      1.86 o 
   1   4  14       13.84       14.36      1.00 o 
   2   4  14        4.20        4.60      1.22 o 
   3   4  14        3.44        5.23      0.86 o 
   0   5  14        1.03        1.76      1.33 o 
   1   5  14        7.45        7.02      0.95 o 
   2   5  14       11.97       11.44      0.78 o 
   0   6  14        0.90        0.98      1.53 o 
   1   6  14        1.63        1.98      0.78 o 
   2   6  14       18.08       17.87      0.77 o 
   1   0  15        3.97        4.62      1.04 o 
   2   0  15       19.93       23.63      3.68 o 
   3   0  15        1.85        1.55      2.30 o 
   0   1  15        0.07        0.59      2.09 o 
   1   1  15       41.83       42.84      1.43 o 
   2   1  15        8.41       10.61      0.83 o 
   3   1  15       39.66       39.91      1.48 o 
   0   2  15        8.48        8.44      1.21 o 
   1   2  15        7.39        7.55      0.78 o 
   2   2  15        5.12        5.91      1.20 o 
   3   2  15        8.66        9.67      1.08 o 
   0   3  15       38.39       37.34      1.58 o 
   1   3  15        4.26        4.98      0.80 o 
   2   3  15       16.18       16.44      0.93 o 
   0   4  15        3.38        3.17      0.91 o 
   1   4  15        5.82        6.21      1.35 o 
   2   4  15        0.45       -0.92      1.01 o 
   0   5  15       14.96       14.55      1.38 o 
   1   5  15        9.86       10.61      0.71 o 
   0   0  16        4.27        4.19      1.22 o 
   1   0  16        0.02        1.03      1.01 o 
   0   1  16        1.75       -0.33      1.86 o 
   1   1  16        2.48        2.69      0.75 o 
   0   2  16       36.75       37.34      1.43 o 
   1   2  16        5.58        5.96      0.91 o 
                                                 
